# Supplementary material for: Antiviral Activity of Anthranilamide Peptidomimetics against Herpes Simplex Virus 1 and a Coronavirus
Source: Antibiotics (Basel). 2023 Sep 12;12(9):1436. doi: 10.3390/antibiotics12091436 (PMC10525570; doi:10.3390/antibiotics12091436)
Supplement: Supplementary file 1 [file antibiotics-12-01436-s001.zip]

Archive with 1 entries (1 files):
- antibiotics-2605419-supplementary.pdf
